# Supplementary material for: Multifaceted Assessment of Porous Silica Nanocomposites: Unraveling Physical, Structural, and Biological Transformations Induced by Microwave Field Modification
Source: Nanomaterials (Basel). 2024 Feb 8;14(4):337. doi: 10.3390/nano14040337 (PMC10893391; doi:10.3390/nano14040337)
Supplement: Supplementary file 1 [file nanomaterials-14-00337-s001.zip]

Archive with 1 entries (1 files):
- nanomaterials-2824914-supplementary.DOC.pdf
